# Supplementary material for: The Benefit of Maternal Care and Infanticide by Males as Reproductive Strategies in a Caprellid Amphipod
Source: Ecol Evol. 2026 Apr 5;16(4):e73364. doi: 10.1002/ece3.73364 (PMC13052214; doi:10.1002/ece3.73364)
Supplement: Supplementary file 1 — Table S1: ece373364‐sup‐0001‐TableS1.xlsx. [file ECE3-16-e73364-s004.xlsx]

## Sheet: Experiment_1
Sample No.	Antagonistic behavior	Grooming behavior	Escaping behavior	Antagonistic behavior
1	+	+	+	+
2	+	+	+	-
3	+	+	+	+
4	+	+	+	+
5	+		+	-

## Sheet: Experiment_2
	Female with her juveniles
	Sample No.	1							2							3							4							5
	days	0	5	10	15	20	25	30	0	5	10	15	20	25	30	0	5	10	15	20	25	30	0	5	10	15	20	25	30	0	5	10	15	20	25	30
	Grooming (times/ 30 minutes)	2	3	0	0	0	0	0	3	2	2	0	0	0	0	4	1	2	0	0	0	0	1	2	2	1	0	0	0	3	2	1	0	0	0	0
	Escaping (times/ 30 minutes)	1	1	1	1	1	1	0	1	1	1	1	1	0	0	1	1	1	1	1	1	1	1	1	1	1	0	0	0	1	1	1	1	1	0	0
	Female with her juveniles and a male
	Sample No.	1							2							3							4							5
	days	0	5	10	15	20	25	30	0	5	10	15	20	25	30	0	5	10	15	20	25	30	0	5	10	15	20	25	30	0	5	10	15	20	25	30
	Grooming (times/ 30 minutes)	5	2	0	0	0	0	0	3	2	0	0	0	0	0	2	2	1	0	0	0	0	1	1	1	0	0	0	0	0	0	1	0	0	0	0
	Escaping (times/ 30 minutes)	1	1	1	1	0	1	0	1	1	1	0	0	0	0	1	1	1	1	1	1	0	1	1	1	1	1		1	1	1	1	1	1	0	0
	Agonistic (times/ 30 minutes)	3	2	2	1	1	1	0	2	1	1	0	0	0	0	3	1	1	1	2	1	0	2	2	1	1	1	1	1	2	1	1	1	1	2	0

## Sheet: Experiment_4
	Female with her juveniles and a smaller male
	Sample No.	1							2							3							4							5
	days	0	5	10	15	20	25	30	0	5	10	15	20	25	30	0	5	10	15	20	25	30	0	5	10	15	20	25	30	0	5	10	15	20	25	30
	Grooming (times/ 30 minutes)	2	0	0	0	0	0	0	2	0	0	0	0	0	0	1	0	0	0	0	0	0	2	0	0	0	0	0	0	0	0	0	0	0	0	0
	Escaping (times/ 30 minutes)	1	1	1	1	0	0	0	1	1	1	0	1	1	0	1	1	1	0	0	0	0	0	1	1	1	1	1	0	1	1	1	1	1	1	0
	Agonistic (times/ 30 minutes)	2	1	2	1	1	0	1	3	2	2	0	1	1	0	2	2	1	2	2	1	0	1	2	1	0	1	1	0	2	2	0	1	1	0	0
	Female with her juveniles and a larger male
	Sample No.	1							2							3							4							5
	days	0	5	10	15	20	25	30	0	5	10	15	20	25	30	0	5	10	15	20	25	30	0	5	10	15	20	25	30	0	5	10	15	20	25	30
	Grooming (times/ 30 minutes)	3	0	0	0	0	0	0	0	0	0	0	0	0	0	2	0	0	0	0	0	0	4	0	0	0	0	0	0	3	0	0	0	0	0	0
	Escaping (times/ 30 minutes)	1	1	1	1	1	0	0	1	1	1	1	0	1	1	1	1	1	0	1	1	0	1	1	1	0	0	0	0	1	1	1	1	1	1	1
	Agonistic (times/ 30 minutes)	2	1	2	1	1	1	0	1	3	0	2	0	1	1	2	2	1	1	1	0	0	1	0	2	0	0	0	0	1	4	0	2	0	0	1
