# Supplementary material for: The Benefit of Maternal Care and Infanticide by Males as Reproductive Strategies in a Caprellid Amphipod
Source: Ecol Evol. 2026 Apr 5;16(4):e73364. doi: 10.1002/ece3.73364 (PMC13052214; doi:10.1002/ece3.73364)
Supplement: Supplementary file 2 — Table S2: ece373364‐sup‐0002‐TableS2.xlsx. [file ECE3-16-e73364-s002.xlsx]

## Sheet: Sheet1
Condition	day number	Sample No.	the number of juveniles
a	0	1	36		a	Female with her juveniles (control)
a	0	2	37		b	Juveniles and a male
a	0	3	23		ｃ	Female with her juveniles and a male
a	0	4	27
a	0	5	28
a	5	1	36
a	5	2	36
a	5	3	20
a	5	4	27
a	5	5	28
a	10	1	34
a	10	2	30
a	10	3	20
a	10	4	27
a	10	5	26
a	15	1	34
a	15	2	30
a	15	3	20
a	15	4	24
a	15	5	26
a	20	1	33
a	20	2	30
a	20	3	20
a	20	4	24
a	20	5	26
a	25	1	33
a	25	2	29
a	25	3	18
a	25	4	24
a	25	5	25
a	30	1	33
a	30	2	29
a	30	3	17
a	30	4	24
a	30	5	25
b	0	1	38
b	0	2	20
b	0	3	31
b	0	4	30
b	0	5	25
b	5	1	38
b	5	2	20
b	5	3	31
b	5	4	29
b	5	5	23
b	10	1	38
b	10	2	20
b	10	3	30
b	10	4	22
b	10	5	22
b	15	1	38
b	15	2	19
b	15	3	24
b	15	4	22
b	15	5	22
b	20	1	38
b	20	2	19
b	20	3	21
b	20	4	20
b	20	5	22
b	25	1	38
b	25	2	19
b	25	3	21
b	25	4	20
b	25	5	22
b	30	1	38
b	30	2	18
b	30	3	19
b	30	4	20
b	30	5	21
c	0	1	32
c	0	2	27
c	0	3	22
c	0	4	29
c	0	5	38
c	5	1	32
c	5	2	25
c	5	3	22
c	5	4	25
c	5	5	37
c	10	1	22
c	10	2	4
c	10	3	22
c	10	4	25
c	10	5	30
c	15	1	10
c	15	2	0
c	15	3	22
c	15	4	22
c	15	5	20
c	20	1	10
c	20	2	0
c	20	3	22
c	20	4	22
c	20	5	10
c	25	1	10
c	25	2	0
c	25	3	22
c	25	4	22
c	25	5	10
c	30	1	10
c	30	2	0
c	30	3	22
c	30	4	22
c	30	5	9
