# Supplementary material for: The Benefit of Maternal Care and Infanticide by Males as Reproductive Strategies in a Caprellid Amphipod
Source: Ecol Evol. 2026 Apr 5;16(4):e73364. doi: 10.1002/ece3.73364 (PMC13052214; doi:10.1002/ece3.73364)
Supplement: Supplementary file 3 — Table S3: ece373364‐sup‐0003‐TableS3.xlsx. [file ECE3-16-e73364-s001.xlsx]

## Sheet: Sheet1
Condition	a	Female with her juveniles and a male
Sample No.	the interval until the next brooding by the mother
1	-
2	18
3	-
4	-
5	-
Condition	b	Female (without her juveniles) and a male
Sample No.	the interval until the next brooding by the mother
1	7
2	8
3	9
4	8
5	8
