# Supplementary material for: The Benefit of Maternal Care and Infanticide by Males as Reproductive Strategies in a Caprellid Amphipod
Source: Ecol Evol. 2026 Apr 5;16(4):e73364. doi: 10.1002/ece3.73364 (PMC13052214; doi:10.1002/ece3.73364)
Supplement: Supplementary file 4 — Table S4: ece373364‐sup‐0004‐TableS4.xlsx. [file ECE3-16-e73364-s003.xlsx]

## Sheet: Survival_Rate
Conditions	day number	Sample no.	the number of juveniles		a	Female with her juveniles
a	0	1	14		b	Juveniles only
a	0	2	20		c	Female with her juveniles and smaller male
a	0	3	27		d	Female with her juveniles and larger male
a	0	4	22
a	0	5	25
a	5	1	14
a	5	2	18
a	5	3	25
a	5	4	22
a	5	5	25
a	10	1	14
a	10	2	18
a	10	3	24
a	10	4	20
a	10	5	24
a	15	1	13
a	15	2	18
a	15	3	24
a	15	4	19
a	15	5	24
a	20	1	13
a	20	2	17
a	20	3	23
a	20	4	19
a	20	5	20
a	25	1	13
a	25	2	17
a	25	3	23
a	25	4	19
a	25	5	20
a	30	1	13
a	30	2	17
a	30	3	23
a	30	4	19
a	30	5	20
b	0	1	26
b	0	2	23
b	0	3	19
b	0	4	20
b	0	5	26
b	5	1	20
b	5	2	20
b	5	3	19
b	5	4	16
b	5	5	24
b	10	1	19
b	10	2	19
b	10	3	18
b	10	4	16
b	10	5	24
b	15	1	19
b	15	2	18
b	15	3	18
b	15	4	16
b	15	5	22
b	20	1	19
b	20	2	18
b	20	3	18
b	20	4	16
b	20	5	20
b	25	1	19
b	25	2	18
b	25	3	17
b	25	4	16
b	25	5	20
b	30	1	19
b	30	2	18
b	30	3	17
b	30	4	16
b	30	5	19
c	0	1	22
c	0	2	17
c	0	3	12
c	0	4	28
c	0	5	19
c	5	1	22
c	5	2	17
c	5	3	12
c	5	4	27
c	5	5	10
c	10	1	10
c	10	2	7
c	10	3	12
c	10	4	20
c	10	5	8
c	15	1	10
c	15	2	6
c	15	3	12
c	15	4	15
c	15	5	8
c	20	1	10
c	20	2	6
c	20	3	12
c	20	4	15
c	20	5	8
c	25	1	10
c	25	2	6
c	25	3	12
c	25	4	15
c	25	5	8
c	30	1	10
c	30	2	6
c	30	3	12
c	30	4	15
c	30	5	8
d	0	1	20
d	0	2	30
d	0	3	18
d	0	4	32
d	0	5	14
d	5	1	14
d	5	2	20
d	5	3	18
d	5	4	22
d	5	5	2
d	10	1	5
d	10	2	8
d	10	3	12
d	10	4	10
d	10	5	2
d	15	1	3
d	15	2	11
d	15	3	12
d	15	4	0
d	15	5	2
d	20	1	3
d	20	2	8
d	20	3	12
d	20	4	0
d	20	5	2
d	25	1	3
d	25	2	8
d	25	3	12
d	25	4	0
d	25	5	2
d	30	1	3
d	30	2	8
d	30	3	8
d	30	4	0
d	30	5	2

## Sheet: Body_Length
Condition	c	Female with her juveniles and small male
Sample No.	sex	Body length (mm)
1	♂	11
	♀	12.1
2	♂	11.7
	♀	13.7
3	♂	11
	♀	11.2
4	♂	9.8
	♀	10.2
5	♂	8.9
	♀	12.5
Condition	d	Female with her juveniles and large male
Sample No.	sex	Body length (mm)
1	♂	14.8
	♀	9.4
2	♂	12.9
	♀	9.9
3	♂	14.6
	♀	12.8
4	♂	13.1
	♀	12.1
5	♂	11.4
	♀	10.4
